# Supplementary material for: Cardiac interaction between mother and infant: enhancement of heart rate variability
Source: Sci Rep. 2019 Dec 27;9:20019. doi: 10.1038/s41598-019-56204-5 (PMC6934483; doi:10.1038/s41598-019-56204-5)
Supplement: Supplementary file 2 — Supplementary Dataset. [file 41598_2019_56204_MOESM2_ESM.xlsx]

## Sheet: Abbreviation
dev.; 1.Younger infants group, 2.Older infants group
N; Natural Breathing
P; Paced Breathing
I; Infant
M; Mother
ch; Amount of change from pre-rest
Mothers' LF ; The power of the low frequency (0.04-0.15Hz) component	ms²
Mothers' HF ; The power of the high frequency (0.15-0.4Hz) component	ms²
Infants' LF ; The power of the low frequency (0.04-0.24Hz) component	ms²
Infants' HF ; The power of the high frequency (0.24-1.04Hz) component	ms²

## Sheet: Data set
ID	Infants_complete_dataN30	Mothers_complete_dataN22	dev. 1.Younger infants 2.Older infants	N-M-LF-Pre-rest	N-M-LF0-5	N-M-LF5-10	N-M-LF10-15	N-M-LF-Post-rest	N-M-chLF5	N-M-chLF10	N-M-chLF15	N-M-chLFpost	N-M-HF-Pre-rest	N-M-HF0-5	N-M-HF5-10	N-M-HF10-15	N-M-HF-Post-rest	N-M-chHF5	N-M-chHF10	N-M-chHF15	N-M-chHFpost	N-M-LF/HF-Pre-rest	N-M-LF/HF0-5	N-M-LF/HF5-10	N-M-LF/HF10-15	N-M-LF/HF-Post-rest	N-M-chLF/HF5	N-M-chLF/HF10	N-M-chLF/HF15	N-M-chLF/HFpost	P-M-LF-Pre-rest	P-M-LF0-5	P-M-LF5-10	P-M-LF10-15	P-M-LF-Post-rest	P-M-chLF5	P-M-chLF10	P-M-chLF15	P-M-chLFpost	P-M-HF-Pre-rest	P-M-HF0-5	P-M-HF5-10	P-M-HF10-15	P-M-HF-Post-rest	P-M-chHF5	P-M-chHF10	P-M-chHF15	P-M-chHFpost	P-M-LF/HF-Pre-rest
2	1	1	2	182.973	1550.26	2706.77	1407.67	478.366	1367.29	2523.79	1224.7	295.393	88.0946	868.648	853.096	1524.8	342.136	780.553	765.001	1436.71	254.041	2.07701	1.78468	3.17287	0.923184	1.39817	-0.292328	1.09586	-1.15382	-0.678833	82.61	28.6722	105.302	701.296	23.3364	-53.9378	22.692	618.686	-59.2736	13.177	7.25856	201.051	553.951	13.3665	-5.91842	187.874	540.774	0.18949	6.26927
3	1	.	1	.	.	.	.	.	.	.	.	.	.	.	.	.	.	.	.	.	.	.	.	.	.	.	.	.	.	.	.	.	.	.	.	.	.	.	.	.	.	.	.	.	.	.	.	.	.
5	1	.	1	.	.	.	.	.	.	.	.	.	.	.	.	.	.	.	.	.	.	.	.	.	.	.	.	.	.	.	.	.	.	.	.	.	.	.	.	.	.	.	.	.	.	.	.	.	.
6	1	.	2	.	.	.	.	.	.	.	.	.	.	.	.	.	.	.	.	.	.	.	.	.	.	.	.	.	.	.	.	.	.	.	.	.	.	.	.	.	.	.	.	.	.	.	.	.	.
8	1	.	1	.	.	.	.	.	.	.	.	.	.	.	.	.	.	.	.	.	.	.	.	.	.	.	.	.	.	.	.	.	.	.	.	.	.	.	.	.	.	.	.	.	.	.	.	.	.
11	1	1	1	5583.65	6956.14	9879.35	3536.73	2967.9	1372.49	4295.7	-2046.92	-2615.75	4868.14	1649.98	2067.89	1698	578.178	-3218.16	-2800.26	-3170.14	-4289.96	1.14698	4.21589	4.77751	2.08288	5.13319	3.06891	3.63054	0.9359	3.98621	2504.42	7871.8	5502.61	6158.92	4560.32	5367.38	2998.19	3654.51	2055.9	812.767	1495.73	4509.95	635.193	377.988	682.967	3697.18	-177.575	-434.78	3.08135
12	1	.	1	.	.	.	.	.	.	.	.	.	.	.	.	.	.	.	.	.	.	.	.	.	.	.	.	.	.	.	.	.	.	.	.	.	.	.	.	.	.	.	.	.	.	.	.	.	.
13	1	1	2	3021.8	2814.75	3754.38	10021.3	4931.89	-207.053	732.576	6999.54	1910.09	1844.05	2128.58	1432.3	5390.35	1767.36	284.529	-411.755	3546.3	-76.696	1.63868	1.32236	2.62123	1.85912	2.79055	-0.316316	0.982554	0.22045	1.15187	806.713	3117.18	3030.44	3183.47	2859.65	2310.47	2223.73	2376.76	2052.94	690.424	797.424	781.453	670.578	1575.23	107	91.0281	-19.846	884.807	1.16843
14	1	1	1	417.036	2221.7	1481.25	602.264	348.449	1804.66	1064.21	185.228	-68.5869	79.9538	2372.41	1726.54	595.445	127.402	2292.46	1646.59	515.492	47.4478	5.21596	0.936473	0.857929	1.01145	2.73504	-4.27949	-4.35803	-4.20451	-2.48092	280.064	1989.15	1403.75	881.619	720.373	1709.09	1123.68	601.555	440.309	188.365	565.452	640.81	291.531	1019.72	377.087	452.445	103.165	831.354	1.48681
15	1	.	1	.	.	.	.	.	.	.	.	.	.	.	.	.	.	.	.	.	.	.	.	.	.	.	.	.	.	.	.	.	.	.	.	.	.	.	.	.	.	.	.	.	.	.	.	.	.
19	1	.	2	.	.	.	.	.	.	.	.	.	.	.	.	.	.	.	.	.	.	.	.	.	.	.	.	.	.	.	.	.	.	.	.	.	.	.	.	.	.	.	.	.	.	.	.	.	.
20	1	1	1	199.828	74.4141	145.643	97.3435	306.961	-125.414	-54.1852	-102.484	107.133	37.9449	20.8674	24.9089	12.958	63.7782	-17.0776	-13.036	-24.9869	25.8333	5.26626	3.56605	5.84701	7.51221	4.81295	-1.70021	0.580746	2.24595	-0.45331	307.039	329.446	122.942	317.209	539.09	22.4066	-184.097	10.1696	232.051	56.4615	21.1378	34.4999	33.7267	235.142	-35.3237	-21.9616	-22.7348	178.68	5.43803
22	.	1	1	447.462	449.294	135.542	194.017	1072.6	1.8317	-311.921	-253.445	625.136	90.4081	125.007	79.4493	67.8205	778.354	34.5988	-10.9588	-22.5876	687.946	4.94936	3.59416	1.70601	2.86074	1.37803	-1.35521	-3.24335	-2.08862	-3.57133	1023.04	868.759	242.551	550.9	322.474	-154.277	-780.485	-472.136	-700.562	425.389	40.1595	15.1535	28.0433	48.3422	-385.23	-410.236	-397.346	-377.047	2.40494
23	1	.	2	.	.	.	.	.	.	.	.	.	.	.	.	.	.	.	.	.	.	.	.	.	.	.	.	.	.	.	.	.	.	.	.	.	.	.	.	.	.	.	.	.	.	.	.	.	.
24	1	1	2	7955.6	220.7	180.508	428.878	1644.37	-7734.9	-7775.09	-7526.72	-6311.22	1383.34	113.788	315.297	445.157	634.837	-1269.56	-1068.05	-938.186	-748.506	5.75099	1.93958	0.572501	0.963432	2.59023	-3.81141	-5.17849	-4.78756	-3.16076	557.902	206.05	224.865	443.366	227.805	-351.852	-333.037	-114.536	-330.097	142.639	26.4817	92.1801	21.3198	129.957	-116.157	-50.4589	-121.319	-12.6818	3.91129
25	1	1	1	860.662	249.052	378.639	445.589	501.27	-611.61	-482.023	-415.073	-359.392	227.26	103.904	136.24	103.65	192.695	-123.356	-91.0201	-123.611	-34.5654	3.78712	2.39694	2.7792	4.29899	2.60137	-1.39018	-1.00792	0.511866	-1.18575	1033.7	2749.79	2825.19	1559.46	1026.79	1716.09	1791.48	525.751	-6.913	455.338	114.997	156.601	79.7751	648.996	-340.341	-298.738	-375.563	193.658	2.27019
26	1	1	1	2166.09	1735.52	2829.86	1360.21	1279.84	-430.565	663.774	-805.873	-886.252	1253.86	574.24	422.463	753.674	1123.84	-679.622	-831.399	-500.188	-130.019	1.72753	3.0223	6.69848	1.80478	1.1388	1.29476	4.97095	0.077245	-0.588729	637.491	2619.34	676.737	861.078	1244.45	1981.85	39.2458	223.587	606.957	315.777	165.409	92.3935	83.2673	874.611	-150.368	-223.384	-232.51	558.834	2.0188
27	.	1	2	1417.22	2251	1064.26	916.38	2583.52	833.782	-352.958	-500.84	1166.3	1087.07	1774.39	805.225	280.936	2632.95	687.327	-281.842	-806.131	1545.89	1.30371	1.2686	1.3217	3.26188	0.981226	-0.035108	0.017985	1.95817	-0.322485	480.105	2843.77	6892.29	4604.4	1704.44	2363.66	6412.19	4124.29	1224.33	887.053	190.295	353.768	221.259	728.122	-696.758	-533.285	-665.794	-158.931	0.541236
28	1	.	2	.	.	.	.	.	.	.	.	.	.	.	.	.	.	.	.	.	.	.	.	.	.	.	.	.	.	.	.	.	.	.	.	.	.	.	.	.	.	.	.	.	.	.	.	.	.
29	1	1	2	1603.17	1367.24	1085.99	3140.57	1969.54	-235.928	-517.18	1537.4	366.367	1038.1	935.906	896.413	783.866	1096.03	-102.195	-141.688	-254.235	57.932	1.54433	1.46088	1.21148	4.00652	1.79697	-0.083454	-0.332846	2.46219	0.252639	718.507	2592.86	4490.33	1795.7	892.216	1874.35	3771.82	1077.19	173.709	310.381	204.494	279.497	281.971	233.928	-105.887	-30.8838	-28.41	-76.4532	2.31492
30	1	1	1	1535.79	1297.54	722.389	1505.38	758.017	-238.254	-813.4	-30.406	-777.772	124.091	170.616	166.354	164.905	163.959	46.5251	42.2634	40.8141	39.868	12.3763	7.60501	4.34248	9.1288	4.62322	-4.77133	-8.03386	-3.24754	-7.75312	1224.91	3007.25	1358.83	1294.12	650.947	1782.35	133.92	69.218	-573.959	79.9679	369.113	31.9412	50.0528	73.9579	289.145	-48.0267	-29.9151	-6.01004	15.3175
31	1	1	2	2120.8	2115.84	972.223	1960.25	1261.11	-4.951	-1148.57	-160.548	-859.688	2061.2	1541.31	493.239	1859.7	973.665	-519.885	-1567.96	-201.49	-1087.53	1.02892	1.37276	1.9711	1.05406	1.29522	0.343842	0.942184	0.025148	0.266301	458.575	4178.25	3214.43	4796.94	1463.22	3719.67	2755.86	4338.37	1004.65	698.894	486.182	321.074	1674.66	644.249	-212.712	-377.82	975.762	-54.6446	0.656143
32	1	1	2	1542.74	481.179	186.569	422.019	2638.8	-1061.57	-1356.18	-1120.73	1096.05	285.473	244.12	150.588	195.033	376.503	-41.3521	-134.885	-90.4397	91.0309	5.40418	1.97107	1.23894	2.16384	7.0087	-3.43311	-4.16524	-3.24034	1.60452	192.036	3900.04	2006.64	3831.65	302.275	3708.01	1814.6	3639.62	110.239	215.183	129.082	55.6722	555.862	150.294	-86.1014	-159.511	340.679	-64.8887	0.892432
34	1	1	1	831.927	178.218	635.847	933.363	1649.63	-653.709	-196.079	101.437	817.701	408.387	233.297	215.324	307.925	428.558	-175.09	-193.063	-100.462	20.1706	2.0371	0.763908	2.95298	3.03113	3.84925	-1.27319	0.915875	0.994032	1.81215	1598.39	4075.75	7176.73	7264.33	1406.89	2477.37	5578.35	5665.94	-191.494	464.014	240.918	638.244	372.674	196.618	-223.096	174.23	-91.3401	-267.396	3.44469
35	1	1	2	323.984	475.535	547.261	1082.12	994.242	151.551	223.277	758.131	670.258	59.6516	61.757	146.315	119.003	259.881	2.10534	86.6639	59.3517	200.229	5.43126	7.7001	3.74028	9.09316	3.82576	2.26884	-1.69098	3.66189	-1.60551	311.118	2275.47	1344.94	2497.52	438.735	1964.35	1033.82	2186.4	127.617	101.097	141.593	78.7601	1343.93	82.9077	40.4961	-22.3366	1242.84	-18.189	3.07743
36	1	1	1	503.533	651.7	230.501	356.945	870.18	148.167	-273.032	-146.588	366.647	243.215	618.345	449.9	671.092	258.94	375.13	206.685	427.877	15.7256	2.07032	1.05394	0.512338	0.531887	3.36055	-1.01638	-1.55798	-1.53844	1.29022	395.184	2013.06	2685.54	2581.91	584.008	1617.88	2290.35	2186.72	188.824	149.489	81.2596	96.9555	182.209	192.633	-68.2292	-52.5333	32.7207	43.1444	2.64357
37	1	.	2	.	.	.	.	.	.	.	.	.	.	.	.	.	.	.	.	.	.	.	.	.	.	.	.	.	.	.	.	.	.	.	.	.	.	.	.	.	.	.	.	.	.	.	.	.	.
38	1	1	1	1208.12	708.98	620.726	720.527	734.66	-499.136	-587.39	-487.589	-473.456	300.055	385.992	244.87	220.785	562.773	85.937	-55.185	-79.2707	262.718	4.02631	1.83677	2.53492	3.26349	1.30543	-2.18954	-1.49139	-0.762824	-2.72088	867.877	3943.11	5524.33	4200.62	317.209	3075.23	4656.45	3332.74	-550.669	291.945	281.174	481.849	806.458	305.291	-10.7709	189.904	514.513	13.3465	2.97274
39	.	1	1	2882.97	537.353	883.289	708.755	1226.74	-2345.62	-1999.68	-2174.22	-1656.23	1621.57	290.557	328.686	287.409	299.321	-1331.02	-1292.89	-1334.17	-1322.25	1.77788	1.84939	2.68734	2.46602	4.09841	0.071505	0.909452	0.688133	2.32053	1092.34	6378.89	5321.23	3720.11	1194.63	5286.56	4228.89	2627.77	102.298	234.897	331.154	248.873	1076.28	502.243	96.2577	13.9764	841.386	267.347	4.65029
40	1	1	1	1153.56	1097.82	1687.14	1149.56	1230.31	-55.746	533.575	-4.008	76.751	869.554	612.795	675.655	520.219	674.231	-256.76	-193.899	-349.336	-195.323	1.32661	1.79149	2.49704	2.20975	1.82476	0.464879	1.17043	0.88314	0.498151	1337.1	7818.19	5554.49	5473.5	1398.69	6481.09	4217.39	4136.41	61.593	854.012	445.163	276.745	238.512	229.342	-408.849	-577.266	-615.5	-624.67	1.56566
41	1	1	1	294.405	368.984	117.426	539.35	463.818	74.5791	-176.978	244.945	169.413	302.249	128.264	58.9163	385.371	137.121	-173.985	-243.333	83.1213	-165.128	0.974045	2.87674	1.9931	1.39956	3.38254	1.9027	1.01906	0.425515	2.40849	555.631	1179.06	502.939	683.071	260.499	623.43	-52.6926	127.44	-295.133	114.965	81.5908	36.3938	22.7033	152.989	-33.3744	-78.5714	-92.2619	38.0237	4.83304
42	1	.	2	.	.	.	.	.	.	.	.	.	.	.	.	.	.	.	.	.	.	.	.	.	.	.	.	.	.	.	.	.	.	.	.	.	.	.	.	.	.	.	.	.	.	.	.	.	.
43	1	1	2	1281.16	1918.58	389.274	187.032	396.549	637.421	-891.882	-1094.12	-884.607	1016.75	2395.18	484.611	148.713	181.885	1378.43	-532.14	-868.038	-834.866	1.26005	0.801017	0.803271	1.25767	2.18022	-0.459033	-0.456779	-0.002376	0.92017	647.097	2131.39	1052.5	1026.39	337.57	1484.29	405.402	379.298	-309.528	211.418	863.561	345.202	264.336	109.472	652.143	133.784	52.9179	-101.946	3.06075
[truncated: 62 more columns]
